# Supplementary material for: Enhanced glucose metabolism through activation of HIF-1α covers the energy demand in a rat embryonic heart primordium after heartbeat initiation
Source: Sci Rep. 2022 Jan 7;12:74. doi: 10.1038/s41598-021-03832-5 (PMC8741773; doi:10.1038/s41598-021-03832-5)
Supplement: Supplementary file 2 — Supplementary Information 2. [file 41598_2021_3832_MOESM2_ESM.xlsx]

## Sheet: Suppremental Table1
Supplementary Table S1. Original data in all of 116 metabolites that were assessed by CE-TOFMS and CE-MS/MS
ID	HMT DB		Concentration (μM) in 0.5 μg/μl protein lysate
	Compound name	Pathway Label	Pre-heartbeat			Post-heartbeat
			Pre1	Pre2	Pre3	Post1	Post2	Post3
A_0001	NAD+	NAD+	2.21226	2.28673	2.31534	2.24754	2.27084	2.30983
A_0002	cAMP	cAMP	N.D.	N.D.	N.D.	N.D.	N.D.	N.D.
A_0003	cGMP	cGMP	N.D.	N.D.	N.D.	N.D.	N.D.	N.D.
A_0004	NADH	NADH	N.D.	N.D.	N.D.	N.D.	N.D.	N.D.
A_0005	Xanthine	Xanthine	N.D.	N.D.	N.D.	N.D.	N.D.	N.D.
A_0006	ADP-ribose	ADP-Rib	0.0867345	0.0555353	0.0801999	0.113381	0.12523	0.091549
A_0007	Mevalonic acid	Mevalonic acid	N.D.	N.D.	N.D.	N.D.	N.D.	N.D.
A_0008	UDP-glucose	UDP-Glc	0.968475	1.07301	1.02918	0.99815	1.02832	1.02374
A_0009	Uric acid	Uric acid	N.D.	0.726142	0.716046	N.D.	N.D.	N.D.
A_0010	NADP+	NADP+	0.242951	0.240324	0.226392	0.23668	0.253777	0.243728
A_0011	IMP	IMP	0.245485	0.229709	0.241633	0.234398	0.267261	0.215788
A_0012	Sedoheptulose 7-phosphate	S7P	N.D.	N.D.	N.D.	N.D.	N.D.	N.D.
A_0013	Glucose 6-phosphate	G6P	0.684841	0.52581	0.447862	0.561096	0.546468	0.608552
A_0014	Fructose 6-phosphate	F6P	0.225831	0.236073	0.207845	0.252113	0.205697	N.D.
A_0015	Fructose 1-phosphate	D-F1P	N.D.	N.D.	N.D.	N.D.	N.D.	N.D.
A_0016	Galactose 1-phosphate	Gal1P	N.D.	N.D.	N.D.	N.D.	N.D.	N.D.
A_0017	Glucose 1-phosphate	G1P	0.694129	0.384979	0.674326	0.807721	0.992006	0.852487
A_0018	Acetoacetyl CoA	AAcCoA	N.D.	N.D.	N.D.	N.D.	N.D.	N.D.
A_0019	Acetyl CoA	AcCoA	0.0238459	0.0373794	0.0266183	0.0220251	0.0402893	0.0273063
A_0020	Folic acid	Folic acid	N.D.	N.D.	N.D.	N.D.	N.D.	N.D.
A_0021	Ribose 5-phosphate	R5P	0.261758	0.252393	0.250047	0.267789	0.296013	0.306683
A_0022	CoA	CoA	0.201147	0.201427	N.D.	N.D.	N.D.	0.206896
A_0023	Ribose 1-phosphate	R1P	N.D.	0.301718	0.340599	N.D.	N.D.	N.D.
A_0024	Ribulose 5-phosphate	Ru5P	N.D.	N.D.	N.D.	N.D.	N.D.	N.D.
A_0025	Xylulose 5-phosphate	X5P	N.D.	N.D.	N.D.	N.D.	N.D.	N.D.
A_0026	Erythrose 4-phosphate	E4P	N.D.	N.D.	N.D.	N.D.	N.D.	N.D.
A_0027	HMG CoA	HMG-CoA	N.D.	N.D.	N.D.	N.D.	N.D.	N.D.
A_0028	Glyceraldehyde 3-phosphate	Glyceraldehyde 3-phosphate	N.D.	N.D.	N.D.	N.D.	N.D.	N.D.
A_0029	NADPH	NADPH	N.D.	N.D.	N.D.	N.D.	N.D.	N.D.
A_0030	Malonyl CoA	Malonyl-CoA	N.D.	N.D.	N.D.	N.D.	N.D.	N.D.
A_0031	Phosphocreatine	Phosphocreatine	0.692094	0.885774	0.542334	0.830413	0.706814	0.686987
A_0032	XMP	XMP	0.0302507	0.015226	0.0168531	0.022264	0.0176361	0.0316605
A_0033	Dihydroxyacetone phosphate	DHAP	6.68001	4.65148	5.26985	6.04839	8.22595	4.05809
A_0034	Adenylosuccinic acid	Succinyl AMP	0.258445	0.247267	0.273007	0.244398	0.264761	0.257706
A_0035	Fructose 1,6-diphosphate	F1,6P	5.76293	5.02133	6.22184	5.67438	5.8485	4.82883
A_0036	6-Phosphogluconic acid	6-PG	N.D.	N.D.	N.D.	N.D.	N.D.	N.D.
A_0037	N-Carbamoylaspartic acid	Carbamoyl-Asp	0.145728	0.158808	0.12053	0.123181	0.189496	0.169887
A_0038	PRPP	PRPP	0.0856125	0.0767761	0.0745253	N.D.	0.0796199	N.D.
A_0039	2-Phosphoglyceric acid	2-PG	0.166779	0.104885	0.196979	0.194169	0.178476	0.25539
A_0040	2,3-Diphosphoglyceric acid	Diphosphoglycerate	0.441208	0.52495	0.489726	0.395647	0.486445	0.619161
A_0041	3-Phosphoglyceric acid	3-PG	1.49314	1.14853	1.32739	1.70088	1.66907	1.67807
A_0042	Phosphoenolpyruvic acid	PEP	0.00820603	0.109882	N.D.	0.0498535	N.D.	N.D.
A_0043	GMP	GMP	0.33328	0.344875	0.350371	0.433897	0.415665	0.322879
A_0044	AMP	AMP	1.93357	2.12488	2.32066	2.10147	3.12377	1.84146
A_0045	2-Oxoisovaleric acid	2-KIV	N.D.	N.D.	N.D.	N.D.	N.D.	N.D.
A_0046	GDP	GDP	0.81804	0.618223	0.702447	0.699071	0.652665	0.697199
A_0047	Lactic acid	Lactic acid	27.3611	321.044	85.2429	29.4299	27.6651	47.9124
A_0048	ADP	ADP	1.6021	1.77654	1.43499	2.16911	1.98136	1.72161
A_0049	GTP	GTP	3.5138	3.73528	3.68906	3.65848	3.68981	3.81279
A_0050	Glyoxylate	Glyoxylate	N.D.	N.D.	N.D.	N.D.	N.D.	N.D.
A_0051	ATP	ATP	8.56689	9.07702	8.87227	9.12305	9.16438	9.71233
A_0052	Glycerol 3-phosphate	Glycerol 3-phosphate	0.750405	0.84611	0.579845	0.813188	0.765371	0.758368
A_0053	Glycolic acid	Glycolic acid	N.D.	N.D.	4.57518	8.01243	6.5882	5.81364
A_0054	Pyruvic acid	Pyruvic acid	N.D.	10.0379	4.52787	N.D.	3.72806	4.63027
A_0055	N-Acetylglutamic acid	N-AcGlu	N.D.	N.D.	N.D.	N.D.	N.D.	N.D.
A_0056	2-Hydroxyglutaric acid	2-Hydroxyglutaric acid	0.158466	N.D.	0.170078	N.D.	N.D.	0.223351
A_0057	Carbamoylphosphate	Carbamoyl-P	0.161787	N.D.	N.D.	N.D.	N.D.	0.50326
A_0058	Succinic acid	Succinic acid	0.966008	1.03522	0.972983	N.D.	1.13629	0.985066
A_0059	Malic acid	Malic acid	N.D.	N.D.	N.D.	N.D.	N.D.	N.D.
A_0060	2-Oxoglutaric acid	2-OG	N.D.	N.D.	N.D.	N.D.	N.D.	N.D.
A_0061	Fumaric acid	Fumaric acid	N.D.	N.D.	N.D.	N.D.	N.D.	N.D.
A_0062	Citric acid	Citric acid	N.D.	N.D.	N.D.	N.D.	N.D.	N.D.
A_0063	cis-Aconitic acid	cis-Aconitic acid	N.D.	N.D.	N.D.	N.D.	N.D.	N.D.
A_0064	Isocitric acid	Isocitric acid	N.D.	N.D.	N.D.	N.D.	N.D.	N.D.
C_0001	Urea	Urea	N.D.	83.6669	N.D.	N.D.	N.D.	N.D.
C_0002	Gly	Gly	9.56345	24.4312	10.3933	8.15498	7.68164	10.4912
C_0003	Putrescine	Putrescine	N.D.	1.07862	N.D.	1.19153	1.37546	0.981552
C_0004	Sarcosine	Sarcosine	N.D.	N.D.	N.D.	N.D.	N.D.	N.D.
C_0005	Ala	Ala	7.80621	14.5546	7.38441	7.95399	9.12811	8.89421
C_0006	β-Ala	b-Ala	N.D.	N.D.	N.D.	N.D.	N.D.	N.D.
C_0007	γ-Aminobutyric acid	g-Aminobutyric acid	N.D.	N.D.	N.D.	N.D.	N.D.	N.D.
C_0008	N,N-Dimethylglycine	DMG	N.D.	N.D.	N.D.	N.D.	N.D.	N.D.
C_0009	Choline	Choline	N.D.	N.D.	N.D.	N.D.	N.D.	N.D.
C_0010	Ser	Ser	7.56251	29.7967	9.80907	5.77714	7.18251	7.59154
C_0011	Carnosine	Carnosine	N.D.	N.D.	N.D.	N.D.	N.D.	N.D.
C_0012	Creatinine	Creatinine	N.D.	N.D.	N.D.	N.D.	N.D.	N.D.
C_0013	Pro	Pro	N.D.	N.D.	N.D.	N.D.	N.D.	N.D.
C_0014	Val	Val	N.D.	N.D.	N.D.	N.D.	N.D.	N.D.
C_0015	Betaine	Betaine	N.D.	N.D.	N.D.	N.D.	N.D.	N.D.
C_0016	Homoserine	Homoserine	N.D.	N.D.	N.D.	N.D.	N.D.	N.D.
C_0017	Thr	Thr	N.D.	8.78322	6.04561	6.18055	6.03605	7.01865
C_0018	Betaine aldehyde	BTL	N.D.	N.D.	N.D.	N.D.	N.D.	N.D.
C_0019	Cys	Cys	N.D.	N.D.	N.D.	N.D.	N.D.	N.D.
C_0020	Hydroxyproline	Hydroxyproline	N.D.	N.D.	N.D.	N.D.	N.D.	N.D.
C_0021	Creatine	Creatine	3.40244	2.85995	2.77457	3.33443	3.26481	4.17734
C_0022	Ile	Ile	0.771014	1.90362	0.559961	0.418889	0.476844	0.303249
C_0023	Leu	Leu	2.00265	3.47133	1.92149	1.89469	1.71894	2.06637
C_0024	Asn	Asn	N.D.	N.D.	N.D.	N.D.	N.D.	N.D.
C_0025	Ornithine	Ornithine	2.52807	8.92955	3.38695	2.17174	2.25068	2.64352
C_0026	Asp	Asp	7.56175	11.448	6.91565	6.88764	6.70855	6.51776
C_0027	Homocysteine	Homocysteine	N.D.	N.D.	N.D.	N.D.	N.D.	N.D.
C_0028	Adenine	Adenine	N.D.	N.D.	N.D.	N.D.	N.D.	N.D.
C_0029	Hypoxanthine	Hypoxanthine	N.D.	N.D.	N.D.	N.D.	N.D.	N.D.
C_0030	Spermidine	Spermidine	4.42245	4.9522	4.47135	4.98126	4.65627	4.8866
C_0031	Gln	Gln	8.66684	7.73693	7.92045	8.55482	9.03969	7.43864
C_0032	Lys	Lys	4.80482	6.72207	4.89983	4.85039	4.11736	4.76066
C_0033	Glu	Glu	30.115	28.1418	25.9455	30.5469	30.0353	29.4306
C_0034	Met	Met	0.929047	1.16374	0.879835	1.00147	1.01193	1.05846
C_0035	Guanine	Guanine	N.D.	N.D.	N.D.	N.D.	N.D.	N.D.
C_0036	His	His	2.7185	5.69067	2.84268	2.54033	2.60216	2.65623
C_0037	Carnitine	Carnitine	N.D.	N.D.	N.D.	N.D.	N.D.	N.D.
C_0038	Phe	Phe	1.44376	2.19464	1.36753	1.36528	1.40743	1.46219
C_0039	Arg	Arg	1.60719	1.89294	1.45673	1.38522	1.19685	1.38802
C_0040	Citrulline	Citrulline	N.D.	N.D.	N.D.	N.D.	N.D.	N.D.
C_0041	Tyr	Tyr	1.39332	2.4134	1.40141	1.33543	1.37885	1.32114
C_0042	S-Adenosylhomocysteine	SAH	N.D.	N.D.	N.D.	N.D.	N.D.	N.D.
C_0043	Spermine	Spermine	2.36039	2.27895	N.D.	N.D.	N.D.	N.D.
C_0044	Trp	Trp	N.D.	0.952312	N.D.	0.615233	N.D.	N.D.
C_0045	Cystathionine	Cystathionine	N.D.	N.D.	N.D.	N.D.	N.D.	N.D.
C_0046	Adenosine	Adenosine	0.680634	N.D.	0.603792	0.697308	0.625584	N.D.
C_0047	Inosine	Inosine	1.40685	N.D.	N.D.	1.08369	N.D.	N.D.
C_0048	Guanosine	Guanosine	N.D.	N.D.	N.D.	N.D.	N.D.	N.D.
C_0049	Argininosuccinic acid	ArgSuccinate	N.D.	N.D.	N.D.	N.D.	N.D.	N.D.
C_0050	Glutathione (GSSG)	GSSG	2.7811	2.17893	2.15907	2.31236	2.15963	2.3824
C_0051	Glutathione (GSH)	GSH	8.92204	9.83778	9.47685	9.96385	9.7613	9.93254
C_0052	S-Adenosylmethionine	SAM	N.D.	N.D.	N.D.	N.D.	N.D.	N.D.
The ID consists of the acronym and a serial number of the measurement mode; where A indicates anion mode and C indicates cation mode.
N.D.: Not Detected.
